# Supplementary material for: Early Emergence of Adaptive Mechanisms Sustaining Ig Production: Application to Antibody Therapy
Source: Front Immunol. 2021 Apr 29;12:671998. doi: 10.3389/fimmu.2021.671998 (PMC8117215; doi:10.3389/fimmu.2021.671998)
Supplement: Supplementary file 2 [file Table_1.xlsx]

## Sheet: Table S1_GO annotation_BP UPR
Table S1. List of the clustered genes belonging to the Gene Ontology – Biological Processes term “Unfolded Protein Response”. Genes were selected and their expression in our RNA-seq data was submitted to an unsupervised hierarchical clustering analysis. Figure 2A shows the corresponding heatmap.
CLUSTER 1	CLUSTER 2	CLUSTER 3	CLUSTER 4
ABCA7	ACADVL	AMFR	ARFGAP1
ADD1	AGR2	ATF3	ATF6
ASNS	ATF6B	ATF4	BHLHA15
ATP6V0D1	BFAR	BCL2L11	CALR
BAK1	CALR3	CDK5RAP3	CANX
BAX	CLGN	CREBRF	CREB3
BOK	COPS5	DDIT3	CREB3L2
CCL2	CTDSP2	EDEM1	CTH
CCND1	CUL7	EIF2AK2	DAB2IP
CREB3L1	CXXC1	EIF2AK3	DERL1
CREB3L3	DCTN1	EP300	DERL2
CREB3L4	DDRGK1	HERPUD2	DERL3
CXCL8	DDX11	NCK1	DNAJB11
ERN2	EIF2S1	NCK2	DNAJB9
IGFBP1	ERMP1	PIK3R1	DNAJC3
LMNA	ERO1A	PLA2G4B	ERN1
NFE2L2	EXTL1	PPP1R15A	FICD
PARP16	EXTL2	PPP1R15B	FKBP14
PPP2R5B	EXTL3	RHBDD2	GFPT1
PTPN1	GOSR2	TATDN2	HSP90B1
SERP2	GSK3A	TMEM33	HSPA5
STC2	HDGF	TSPYL2	HYOU1
TLN1	HERPUD1	UFL1	KDELR3
TMTC4	KLHDC3	VAPB	MBTPS1
TPP1	MBTPS2	YOD1	MYDGF
	PIGBOS1	ZBTB17	PDIA5
	PTPN2		PDIA6
	RNF121		PREB
	STUB1		SEC31A
	VCP		SERP1
	YIF1A		SHC1
			SRPRA
			SRPRB
			SSR1
			SYVN1
			TBL2
			TMED2
			WFS1
			WIPI1
			XBP1

## Sheet: Table S2_GO annotation_CC ER
Table S2. List of the clustered genes belonging to the Gene Ontology – Cellular Component term “Endoplasmic Reticulum”. Genes were selected and their expression in our RNA-seq data was submitted to an unsupervised hierarchical clustering analysis. Figure S1 shows the corresponding heatmap.
CLUSTER 1	CLUSTER 2	CLUSTER 3	CLUSTER 4
A1CF	ABCA1	ABCB6	ACSL1
ACSL3	ABCA7	ABCB9	ADAMTS7
ACSL6	ABCD1	ABCC6	AGL
ADAMTS9	ABCD4	ABHD12	AGTRAP
ADAMTSL1	ABCG1	ABHD4	AHCYL1
ADAMTSL4	ABI1	ACER1	ANGEL1
AGPAT2	ACER3	ACO1	ANO7
AGR2	ADAM10	ACSBG1	ANXA7
AIFM3	ADAMTS13	ACSL4	AOC3
ALB	ADPGK	ACSL5	APEX1
ALG1L2	AGPAT4	ADORA1	ARMC10
ALKBH1	AGPAT5	AGA	ARSD
ALOX5AP	AIMP1	AGPAT1	ASS1
ANK1	AKAP6	AGPAT3	ATF6B
ANO5	ALG10	AHCYL2	ATP11C
ANO8	ALG10B	AHSA1	BAIAP2
ANTXR2	ALG13	ALDH3A1	BCL2
APOC1	ALG6	ALDH3A2	BCL2L1
APP	AMFR	ALG1	BOK
AQP11	ANKLE2	ALG11	BRINP2
ARL6IP1	ANKRD13C	ALG12	CAST
ARL6IP5	ANKS4B	ALG14	CATSPER3
ARSJ	APBB1	ALG1L	CAV1
ART1	APH1A	ALG2	CBLN3
ARV1	APH1B	ALG3	CERS4
ASPH	APLP2	ALG5	CLEC2D
ATP10A	APOA1	ALG8	CLN3
ATP1A1	APOE	ALG9	COL10A1
ATP1A3	AREG	ANK3	COL8A2
ATP2A1	ARHGAP32	ANP32A	COLGALT2
ATP2A3	ARHGAP5	APOD	CREB3L1
ATP8B1	ARSA	APOL1	CYB5A
ATP8B3	ARSI	APOL2	CYB5R1
BACE1	ASB11	APOO	CYB5R2
BACE2	ATG13	ARCN1	CYP1A2
BAX	ATG14	ARSB	CYP4F11
BFAR	ATG2A	ARSG	CYP51A1
BGLAP	ATG2B	ARSK	DGAT2
BMP4	ATG9A	ATF6	DHRS1
BRINP1	ATL2	ATG101	DHRS3
CA4	ATP11A	ATL1	DNAJC14
CALCRL	ATP11B	ATL3	DNASE1L3
CALR3	ATP7A	ATP10B	DSE
CAMK2B	ATP8A1	ATP10D	DUOX1
CAMK2G	ATXN3	ATP13A1	EBI3
CARD19	B3GAT1	ATP2A2	EHD4
CASP4	B3GLCT	ATP2C1	EIF5AL1
CAT	BCAP29	ATP2C2	ELOVL1
CCDC3	BCL2L10	ATP6AP1	EMID1
CCDC78	BECN1	ATP6AP2	ERLIN1
CD59	BNIP1	ATP8B2	ESD
CDH2	BNIP3L	AUP1	EXTL3
CERKL	BRSK2	B2M	F10
CERS1	C18orf32	B3GALNT2	FDFT1
CES3	C19orf12	BAK1	FGB
CFP	C3	BCAP31	FSTL3
CHGB	CAMK2D	BET1	FUT10
CHRDL1	CAMLG	BNIP3	FYN
CLN5	CASQ1	BSCL2	FZD9
CLSTN1	CCDC115	BSG	GALNT2
CLSTN3	CCDC88B	C2CD2L	GBA2
CMYA5	CD1D	CALHM1	GDPD3
CNR2	CD74	CALR	GHDC
COL15A1	CDC14C	CALU	GIMAP2
COL16A1	CDC42	CANT1	GRIN1
COL23A1	CDKAL1	CANX	GRIN2A
COL25A1	CDNF	CAPN2	GRINA
COL26A1	CDS1	CASP12	GRN
COL27A1	CDS2	CCDC134	HACD2
COL3A1	CEMIP	CCDC47	HK2
COL4A2	CEPT1	CCDC88A	HLA-DQA1
COL5A1	CERS3	CCR10	HMGCR
COL6A1	CERS5	CD320	HPS6
COL6A2	CES2	CD4	HS1BP3
COL7A1	CGRRF1	CDIPT	HSD11B2
COL9A1	CH25H	CDK1	HSD17B7
COPZ2	CHERP	CERCAM	HSD3B7
CPQ	CHODL	CERS2	HSPA1A
CPT1C	CHPT1	CERS6	HSPA1B
CRAT	CIB1	CHI3L1	HSPBP1
CREB3L3	CIDEC	CHP1	HYAL2
CREB3L4	CLCN4	CISD2	HYAL3
CREG2	CLEC18A	CKAP4	IGLL1
CRTAP	CLEC18C	CLCC1	ITGA8
CSF1	CLN8	CLDN14	JMJD8
CSPG5	CNBP	CLEC18B	JPH4
CST3	CNIH2	CLGN	KCTD17
CST7	CNIH3	CLN6	KLHL41
CTAGE15	CNIH4	CLSTN2	LACC1
CTAGE4	CNPY3	CLU	LPCAT1
CTSW	COL11A2	CNIH1	LRIT3
CTSZ	COL12A1	CNPY1	LRRC8D
CWH43	COL19A1	CNPY2	LSG1
CYBB	COL1A1	COL13A1	LSS
CYP19A1	COL20A1	COL18A1	LYNX1
CYP1A1	COL28A1	COL1A2	MCRS1
CYP1B1	COL2A1	COL24A1	MEN1
CYP2C18	COL4A3	COL4A1	MEST
CYP2C19	COL5A2	COL4A4	MFSD2A
CYP2C9	COL9A2	COL4A5	MGAT4B
CYP2J2	COL9A3	COL6A3	MGLL
CYP2S1	COLGALT1	COPA	MOGAT1
CYP2W1	COPB1	COPB2	MOSPD2
CYP4A11	CP	COPE	MOSPD3
CYP4F12	CRABP2	COPG1	MPZ
CYP4F2	CRIPAK	COPG2	MSMO1
CYP4F3	CTAGE1	COPZ1	MYRFL
CYP4V2	CTAGE9	CPEB4	NCLN
CYP4Z1	CUBN	CPED1	NDRG4
CYP7B1	CYB5R4	CREB3	NFE2L1
DBI	CYP21A2	CREB3L2	NHLRC1
DDN	CYP26A1	CRELD2	NOX5
DEGS2	CYP26B1	CTAGE6	NPC1
DGAT2L6	CYP2C8	CTAGE8	NPLOC4
DHCR24	CYP2F1	CTDNEP1	P4HA3
DHCR7	CYP2R1	CTSA	PCYT1A
DHRS4	CYP2U1	CTSC	PDCD6
DISC1	CYP46A1	CYB561D2	PDCD6IP
DISP3	CYP7A1	CYB5R3	PDGFA
DLG4	DAG1	CYB5RL	PDIA2
DNASE1L1	DEGS1	CYBA	PDZD2
DST	DGAT1	CYP17A1	PEF1
DUS2	DIAPH2	CYP2E1	PEMT
EBP	DLG1	CYP3A43	PIGS
EGFR	DMP1	CYP4F22	PIGV
EIF5A2	DMPK	DAD1	PIP4K2B
ELOVL2	DNAJA1	DBH	PLD4
ELOVL3	DNAJB12	DDOST	PLPP7
ELOVL6	DNAJB14	DDRGK1	PNPLA3
ELOVL7	DNAJB2	DDX41	PRKCD
ENAM	DNAJC10	DERL1	PTGS1
ENTPD2	DNAJC18	DERL2	PUM3
EPHA4	DNM1L	DERL3	RAB10
EPHA5	DPM1	DHDDS	RAB1B
EPHB1	DUOX2	DHRS7B	RAB9A
ERAP2	DUOXA1	DHRS9	RANGRF
ERN2	EDA	DIO1	RCN1
ESYT1	EDN1	DNAJB11	RDH5
EVA1A	EEF1B2	DNAJB9	RHBDF1
F12	EEF1D	DNAJC1	RNF185
F2	EEF1G	DNAJC25	RNFT1
F5	EIF2AK3	DNAJC3	RRS1
F8	EIF5A	DOLK	RTCB
FADS1	ELOVL5	DOLPP1	RYR1
FADS2	EMC8	DPAGT1	SCAP
FAIM2	EMD	DPM2	SCG3
FAM20C	EPM2AIP1	DPM3	SEMA4F
FAXDC2	ERGIC1	DTNBP1	SERP2
FBN1	ERLIN2	EBPL	SHH
FBXO2	ERMARD	EDEM1	SHISA5
FBXO6	ERO1B	EDEM2	SLC22A13
FGFR3	ERP27	EDEM3	SLC27A4
FIG4	F7	EI24	SLC35B2
FKBP10	FAAH	ELAVL1	SLC36A1
FKBP1B	FADS3	ELOVL4	SLC39A1
FKBP9	FAF2	EMC1	SMIM14
FLRT3	FAM172A	EMC10	SNX10
FMO1	FAM8A1	EMC2	SPHK2
FMO4	FGD5	EMC3	SPTLC2
FMO6P	FGFR4	EMC4	SQLE
FNDC5	FIS1	EMC6	SQSTM1
FOXRED2	FITM1	EMC7	SRD5A1
FSD2	FKRP	EMC9	STUB1
FSTL1	FMN1	ENTPD5	SUMF1
FTCD	FMO3	EOGT	TAP2
FURIN	FMO5	EPHX1	TICAM2
GIGYF2	FOS	EPHX3	TKT
GJC1	FZD6	ERAP1	TM6SF2
GLUD1	GABARAPL1	ERGIC2	TMC6
GLYATL2	GABARAPL2	ERGIC3	TMCC1
GNAI3	GHRL	ERLEC1	TMCC3
GNAZ	GIMAP1	ERMP1	TMEM39B
GOLT1A	GIMAP8	ERN1	TMEM43
GPC3	GLUL	ERO1A	TMEM64
GPR85	GNRH1	ERP29	TMEM67
GPX8	GOLT1B	ERP44	TMTC4
GRAMD1B	GPC2	ESYT2	TP53
GRAMD4	GPSM1	ESYT3	TRAF2
GRIK5	GRAMD1A	EXT1	TRAPPC3L
GUCY2C	GRAMD1C	EXT2	TRAPPC5
HACD1	GRIP1	EXTL1	TRAPPC6A
HCRT	GSG1	EXTL2	TSPAN33
HHATL	H6PD	FA2H	TXNRD3
HLA-DQA2	HACD4	FAF1	UBE2G2
HLA-DRB5	HACE1	FAM20A	UBIAD1
HPD	HGFAC	FBXW7	UBQLN4
HSD17B6	HHAT	FCRLB	UGT1A9
HTR5A	HLA-A	FICD	ULBP1
HTT	HLA-B	FITM2	ULBP2
IFIT2	HLA-C	FKBP14	VAC14
IGFBP1	HLA-DPA1	FKBP1A	VPS13A
IGFBP3	HLA-DPB1	FKBP2	WLS
IGFBP5	HLA-DQB1	FKBP7	WNT4
IGFBP7	HLA-DQB2	FKBP8	WNT6
IL12B	HLA-DRA	FKTN	ZDHHC1
ILDR2	HLA-DRB1	FLRT1	ZDHHC2
INSIG1	HLA-E	FLT3
JPH1	HLA-F	FN1
JPH3	HLA-H	FNDC4
KCNA1	HPN	FUCA2
KCNA5	HSD17B11	G6PC
KCNE2	HSD17B13	G6PC3
KCNJ2	HSD17B2	GABARAP
KSR1	HTRA2	GALNT1
KTN1	IFNGR2	GANAB
LAMB1	IGFBP4	GAS6
LBR	IL12A	GBA
LINC01547	IL23A	GBF1
LIPC	IL6	GDPD1
LPCAT2	INPP5K	GDPD5
LPCAT3	INSIG2	GGCX
LPCAT4	IRGM	GIMAP7
LPIN2	ITGA5	GJA1
LPIN3	ITPR1	GNPNAT1
LRAT	ITPR3	GOLM1
LRP5	KCNG3	GORASP2
LRP6	KCNQ1	GOSR2
LRRK2	KCNRG	GPAA1
LRTOMT	KDR	GPAT3
LTBP1	KLB	GPAT4
MAL	KLHL14	GPER1
MBOAT1	LAMB2	GPX7
MBOAT2	LEMD2	GRIA1
MBOAT4	LIN28A	GSTM2
MCTP1	LMAN1L	GUCY2D
MELTF	LMBR1L	HACD3
MGST1	LMF1	HADHB
MGST3	LMF2	HAP1
MOGAT3	LPGAT1	HAX1
MOXD1	LRBA	HERPUD1
MR1	LRRC8B	HLA-G
MRAP2	LYPLA1	HM13
MS4A4A	MAP2K1	HMOX1
MX1	MAP3K5	HMOX2
MXRA7	MAPK8IP1	HNRNPR
MYOC	MATN3	HSD11B1
MYRF	MCFD2	HSD17B12
NAT8L	MIA2	HSD17B3
NBEAL2	MIA3	HSP90B1
NDFIP2	MMGT1	HSPA13
NECAB3	MOGAT2	HSPA5
NLRP3	MPPE1	HSPD1
NOTUM	MRLN	HYOU1
NT5C3A	MSLN	ICMT
NUP210	MTMR12	IER3IP1
OSBPL5	MTMR6	IFI27
OSBPL7	MTMR9	IKBIP
OSBPL8	MXRA8	IL15RA
OTOF	MYO5A	ILVBL
P3H2	NCK1	ITPR2
P4HA2	NCK2	JAGN1
PARP16	NCSTN	JKAMP
PCYT1B	NEU4	JPH2
PCYT2	NOTCH1	JSRP1
PDE9A	NOTCH2	KCNA2
PDGFB	NOTCH4	KCNIP3
PENK	NR3C2	KCNJ11
PGAP2	NRROS	KDELR1
PGS1	OCA2	KDELR2
PHEX	OPRM1	KDELR3
PIGZ	ORMDL1	KDSR
PIK3C2B	OSBP	KIF1C
PKD2	P2RX3	KIFAP3
PKD2L1	P2RY13	KL
PKHD1	P4HA1	KPNA2
PKMYT1	P4HTM	KPNB1
PLA2G4A	PACS2	KRTCAP2
PLAUR	PANX1	LAMA3
PLD1	PAPPA-AS1	LAMC1
PLOD2	PCK1	LCLAT1
PLPP3	PDE2A	LCT
PNLDC1	PDE3B	LCTL
POMT1	PDGFC	LDAH
PRKCA	PDXDC2P	LGALS1
PTGIS	PDZD8	LMAN1
PTGS2	PEX16	LMAN2
PTN	PGAP1	LMAN2L
PTPN1	PGAP3	LOXL2
PTPN2	PHTF2	LPIN1
PTPN5	PI4KB	LRP2
PTPRN2	PIGA	LRPAP1
PXDN	PIGB	LRRC59
PYCARD	PIGC	LRRC8C
QSOX1	PIGG	LRRC8E
RAB32	PIGH	LTC4S
RAB38	PIGL	MAGT1
RAC1	PIGQ	MAN1A1
RAET1G	PIK3R1	MAN1A2
RAP1GDS1	PITPNB	MAN1B1
RASGRF2	PITPNM1	MAN1C1
REEP1	PJA2	MANF
REEP2	PKD1	MAP2K2
REEP6	PLA2G4C	MBOAT7
RNF103-CHMP3	PLCD4	MBTPS1
RNF180	PLD2	MBTPS2
RNF19B	PLEKHF2	METTL7A
RPL21	PLIN1	MFGE8
RPLP0	PML	MGAT4A
RTN2	PNPLA2	MGST2
RTN4	PNPLA6	MINPP1
RTN4R	PNPLA7	MIP
RYR2	PNPLA8	MLC1
RYR3	POFUT2	MLEC
S100A1	POGLUT1	MOGS
S100A10	POM121	MOSPD1
S100A7	POM121C	MPDU1
SCD	POMGNT2	MSRB3
SCD5	POMT2	MT3
SCG2	POR	MTDH
SCN5A	PORCN	MTOR
SDC2	POU2F1	MTTP
SERPINC1	PPP1R15A	MYDGF
SERPIND1	PPP1R15B	MYO1D
SERPINH1	PRCD	MZB1
SEZ6L2	PRKCE	NBAS
SFTPC	PRNP	NCEH1
SFTPD	PROM1	NCF1
SGK1	PRSS50	NDFIP1
SHISA3	PSEN1	NDUFB8
SLC17A3	PTP4A1	NENF
SLC26A11	RAB14	NOL3
SLC26A6	RAB18	NOMO1
SLC27A2	RAB21	NOMO2
SLC27A3	RAB2A	NOMO3
SLC28A3	RAB2B	NOS1AP
SLC2A4	RAB3GAP1	NOTCH3
SLC30A1	RAB3GAP2	NPC2
SLC35B4	RASGRP1	NSDHL
SLC37A2	RB1CC1	NSG1
SLC37A3	RCE1	NUCB1
SLC9A1	RCN2	NUCB2
SOAT2	RDH14	NUS1
SPON1	RDH16	OAS1
SPTLC3	RHBDD2	OLFM1
SRI	RHBDF2	ORMDL2
STAU2	RHEB	ORMDL3
STC2	RHOA	OS9
STX17	RHOG	OSBP2
SULF1	RIC3	OSBPL3
SULT2B1	RINT1	OSBPL6
SV2A	RNASET2	OST4
TCL1A	RNF103	OSTC
TENM1	RNF122	P3H1
TENM2	RNF125	P3H3
TESPA1	RNF139	P3H4
TEX2	RNF145	P4HB
TFPI	RNF41	PAFAH2
TGFA	RNF43	PARK7
TGM2	RP9	PCDHA1
THBS1	RPL10	PCSK6
THBS4	RPL13	PDCL3
THY1	RPL18	PDGFD
TIMP1	RPL24	PDIA3
TLR9	RPL27	PDIA4
TM7SF2	RPL27A	PDIA5
TMEM132A	RPL34	PDIA6
TMEM14A	RPL36A	PDXDC1
TMEM159	RPL4	PEX3
TMEM38A	RPL41	PGRMC1
TMEM86B	RPL5	PGRMC2
TMEM97	RPL6	PIEZO1
TMPRSS3	RPS21	PIGF
TMX1	RPS23	PIGK
TNC	RPS26	PIGM
TOR1A	RPS27A	PIGN
TOR4A	RPS28	PIGO
TPTE2	RPS29	PIGP
TRAM1L1	RPS3	PIGT
TRIM59	RPS3A	PIGU
TRPM8	RPS6	PIGW
TSPAN15	RPS8	PIGX
TSPAN5	RRAS2	PINK1
TSPO	RSAD2	PKM
TTYH1	SAMD8	PLCB4
TYRO3	SAR1A	PLD3
UGT2B17	SARAF	PLIN2
UGT2B7	SC5D	PLOD1
UPK3A	SCAPER	PLOD3
VASH1	SDCBP	PLP2
VCAM1	SEC22C	PLPP2
VCAN	SEC23A	PMEL
VGF	SEC24B	PNPT1
VPREB3	SEC31B	POFUT1
VRK2	SEC61A2	POMK
VTN	SEMA3B	POMP
VWA1	SERINC1	PPIB
WNT1	SEZ6	PPM1L
WNT5B	SEZ6L	PRDX4
WNT7B	SGMS1	PREB
XXYLT1	SGPL1	PRKCSH
ZDHHC11	SGPP1	PROC
ZDHHC15	SLC16A11	PROS1
ZDHHC22	SLC27A1	PRSS23
	SLC30A9	PSEN2
	SLC35D1	PSENEN
	SLC35D3	PSKH1
	SLC37A1	PSMF1
	SLC39A13	PSMG1
	SLC51A	PTDSS1
	SLC9A6	PTDSS2
	SLMAP	PTGES
	SMPD2	PTGFRN
	SMPD4	RAB1A
	SOAT1	RAB6A
	SORL1	RASD1
	SPPL2A	RCN3
	SPPL2B	RDH10
	SPPL3	RDH11
	SPTLC1	REEP3
	SRD5A2	REEP4
	SREBF1	REEP5
	SREBF2	RER1
	SRL	RETSAT
	SRP9	RFT1
	STARD3	RHBDD1
	STARD3NL	RNF121
	STARD4	RNF13
	STAU1	RNF133
	STIM1	RNF148
	STIM2	RNF170
	STS	RNF183
	STX5	RNF26
	SUCO	RPL36AL
	SVIP	RPN1
	TAP1	RPN2
	TAPBP	RRBP1
	TAPT1	RTN1
	TBC1D20	RTN3
	TFG	SACM1L
	TGOLN2	SAR1B
	THADA	SBF1
	TLR3	SCARB2
	TMC8	SCFD1
	TMED4	SDF2L1
	TMED6	SDF4
	TMED7	SEC11A
	TMEM117	SEC11C
	TMEM129	SEC13
	TMEM170A	SEC16A
	TMEM178A	SEC16B
	TMEM199	SEC22A
	TMEM203	SEC22B
	TMEM259	SEC23B
	TMEM30A	SEC23IP
	TMEM33	SEC24A
	TMEM38B	SEC24C
	TMEM41B	SEC24D
	TMEM50A	SEC31A
	TMEM50B	SEC61A1
	TMEM8B	SEC61B
	TMF1	SEC61G
	TMTC3	SEC62
	TMX3	SEC63
	TOR1AIP2	SEL1L
	TOR2A	SERAC1
	TPBG	SERP1
	TRAPPC2	SERPINA1
	TRAPPC2B	SET
	TRAPPC9	SFTPA2
	TREX1	SFTPB
	TRIM13	SGMS2
	TRPV4	SGPP2
	TSN	SHISA2
	UBA52	SIGMAR1
	UBAC2	SIL1
	UBC	SLC10A7
	UBQLN1	SLC27A5
	UBXN1	SLC33A1
	UBXN2A	SLC35A2
	UBXN4	SLC35B1
	UBXN7	SLC35B3
	UFL1	SLC35G1
	UFM1	SLC37A4
	UGT8	SLC39A6
	ULK1	SLC39A7
	UNC93B1	SLC7A11
	USE1	SLC8A3
	USP19	SLN
	USP25	SNCA
	UTP15	SORT1
	UVRAG	SPARCL1
	VAPA	SPAST
	VAPB	SPCS1
	VCPIP1	SPCS2
	VHL	SPCS3
	VMA21	SPP1
	VTI1A	SPTSSA
	VWF	SPTSSB
	WDFY4	SRD5A3
	WNT3	SRP54
	WNT3A	SRP68
	YTHDC2	SRP72
	ZC3H12A	SRPK1
	ZDHHC14	SRPRA
	ZDHHC19	SRPRB
	ZDHHC20	SRPX
	ZDHHC21	SSR1
	ZDHHC23	SSR2
	ZDHHC24	SSR3
	ZDHHC3	SSR4
	ZDHHC6	STBD1
	ZDHHC7	STOM
	ZFAND2B	STT3A
	ZFYVE1	STT3B
	ZFYVE27	STX18
	ZP2	STX8
		SULF2
		SUMF2
		SURF4
		SYNCRIP
		SYNE2
		SYNE3
		SYVN1
		TAPBPL
		TBL2
		TBXAS1
		TECR
		TEX261
		TEX264
		TF
		TLR7
		TLR8
		TMBIM6
		TMCC2
		TMCO1
		TMED1
		TMED10
		TMED2
		TMED3
		TMED5
		TMED9
		TMEM100
		TMEM106C
		TMEM109
		TMEM119
		TMEM147
		TMEM208
		TMEM214
		TMEM230
		TMEM235
		TMEM258
		TMEM30B
		TMEM39A
		TMEM98
		TMTC1
		TMTC2
		TMX2
		TOR1B
		TOR3A
		TP63
		TPD52
		TPST2
		TRAM1
		TRAM2
		TRAPPC1
		TRAPPC2L
		TRAPPC3
		TRAPPC4
		TRAPPC6B
		TRIQK
		TRPM4
		TSPAN14
		TUSC3
		TXNDC11
		TXNDC12
		TXNDC16
		TXNDC5
		UBA1
		UBA5
		UBB
		UBE2J1
		UBE2J2
		UBXN2B
		UBXN8
		UCHL1
		UFSP2
		UGGT1
		UGGT2
		UGT2B15
		UPK1A
		USO1
		VCP
		VKORC1
		VKORC1L1
		VMP1
		VPREB1
		VTI1B
		WFS1
		WNT5A
		XBP1
		XDH
		YIF1A
		YIF1B
		YIPF4
		YIPF5
		YIPF6
		YIPF7
		YKT6
		ZDHHC12
		ZDHHC13
		ZDHHC16
		ZDHHC18
		ZDHHC4
		ZDHHC9
		ZMPSTE24
		ZW10
